# Supplementary material for: Chitin Synthase Genes Are Differentially Required for Growth, Stress Response, and Virulence in Verticillium dahliae
Source: J Fungi (Basel). 2022 Jun 28;8(7):681. doi: 10.3390/jof8070681 (PMC9320267; doi:10.3390/jof8070681)
Supplement: Supplementary file 1 [file jof-08-00681-s001.zip]

Archive with 3 entries (3 files):
- Supplementary Figures andTable/Fig S1 final.pdf
- Supplementary Figures andTable/Fig S2 final.pdf
- Supplementary Figures andTable/Table S1 revised.pdf
